# Supplementary material for: BAG3 regulates bone marrow mesenchymal stem cell proliferation by targeting INTS7
Source: PeerJ. 2023 Aug 9;11:e15828. doi: 10.7717/peerj.15828 (PMC10422954; doi:10.7717/peerj.15828)
Supplement: Supplemental Information 1 [file peerj-11-15828-s001.zip]

Archive with 14 entries (9 files):
- The raw data of colony formation/
- The raw data of colony formation/The raw data of clone/
- The raw data of colony formation/The raw data of clone/figure1e/
- The raw data of colony formation/The raw data of clone/figure1e/nc.jpg
- The raw data of colony formation/The raw data of clone/figure1e/si-bag3-1.jpg
- The raw data of colony formation/The raw data of clone/figure1e/si-bag3-2.jpg
- The raw data of colony formation/The raw data of clone/figure2d/
- The raw data of colony formation/The raw data of clone/figure2d/bag3.jpg
- The raw data of colony formation/The raw data of clone/figure2d/nc.jpg
- The raw data of colony formation/The raw data of clone/figure5b/
- The raw data of colony formation/The raw data of clone/figure5b/nc.jpg
- The raw data of colony formation/The raw data of clone/figure5b/si-bag3+ints7.jpg
- The raw data of colony formation/The raw data of clone/figure5b/si-bag3+nac.jpg
- The raw data of colony formation/The raw data of clone/figure5b/si-bag3.jpg
