# Supplementary material for: BAG3 regulates bone marrow mesenchymal stem cell proliferation by targeting INTS7
Source: PeerJ. 2023 Aug 9;11:e15828. doi: 10.7717/peerj.15828 (PMC10422954; doi:10.7717/peerj.15828)
Supplement: Supplemental Information 2 [file peerj-11-15828-s002.zip]

Archive with 28 entries (21 files):
- The raw data of immunofluorescence/
- The raw data of immunofluorescence/figure-4c-nc/
- The raw data of immunofluorescence/figure-4c-nc/Image 39nc_c1+2.tif
- The raw data of immunofluorescence/figure-4c-nc/Image 39nc_c1.tif
- The raw data of immunofluorescence/figure-4c-nc/Image 39nc_c2.tif
- The raw data of immunofluorescence/figure-4c-si-1/
- The raw data of immunofluorescence/figure-4c-si-1/Image 47│÷═╝si1_c1+2.tif
- The raw data of immunofluorescence/figure-4c-si-1/Image 47│÷═╝si1_c1.tif
- The raw data of immunofluorescence/figure-4c-si-1/Image 47│÷═╝si1_c2.tif
- The raw data of immunofluorescence/figure-4c-si-2/
- The raw data of immunofluorescence/figure-4c-si-2/Image 29│÷═╝si2_c1+2.tif
- The raw data of immunofluorescence/figure-4c-si-2/Image 29│÷═╝si2_c1.tif
- The raw data of immunofluorescence/figure-4c-si-2/Image 29│÷═╝si2_c2.tif
- The raw data of immunofluorescence/figure1k-nc.tif
- The raw data of immunofluorescence/figure1k-si-1.tif
- The raw data of immunofluorescence/figure1k-si-2.tif
- The raw data of immunofluorescence/figure4a-nc/
- The raw data of immunofluorescence/figure4a-nc/Image 5│÷═╝nc_c1+2.tif
- The raw data of immunofluorescence/figure4a-nc/Image 5│÷═╝nc_c1.tif
- The raw data of immunofluorescence/figure4a-nc/Image 5│÷═╝nc_c2.tif
- The raw data of immunofluorescence/figure4a-si-1/
- The raw data of immunofluorescence/figure4a-si-1/Image 14│÷═╝si-1_c1+2.tif
- The raw data of immunofluorescence/figure4a-si-1/Image 14│÷═╝si-1_c1.tif
- The raw data of immunofluorescence/figure4a-si-1/Image 14│÷═╝si-1_c2.tif
- The raw data of immunofluorescence/figure4a-si-2/
- The raw data of immunofluorescence/figure4a-si-2/Image 47│÷═╝si-2_c1+2.tif
- The raw data of immunofluorescence/figure4a-si-2/Image 47│÷═╝si-2_c1.tif
- The raw data of immunofluorescence/figure4a-si-2/Image 47│÷═╝si-2_c2.tif
