# Supplementary material for: BAG3 regulates bone marrow mesenchymal stem cell proliferation by targeting INTS7
Source: PeerJ. 2023 Aug 9;11:e15828. doi: 10.7717/peerj.15828 (PMC10422954; doi:10.7717/peerj.15828)
Supplement: Supplemental Information 3 [file peerj-11-15828-s003.zip]

Archive with 19 entries (18 files):
- The raw data of statistical analysis/
- The raw data of statistical analysis/figure1C.xlsx
- The raw data of statistical analysis/figure1D.xlsx
- The raw data of statistical analysis/figure1F.xlsx
- The raw data of statistical analysis/figure1H.xlsx
- The raw data of statistical analysis/figure1J.xlsx
- The raw data of statistical analysis/figure1L.xlsx
- The raw data of statistical analysis/figure1a.xlsx
- The raw data of statistical analysis/figure2C.xlsx
- The raw data of statistical analysis/figure2E.xlsx
- The raw data of statistical analysis/figure2G.xlsx
- The raw data of statistical analysis/figure2b.xlsx
- The raw data of statistical analysis/figure3E.xlsx
- The raw data of statistical analysis/figure3G.xlsx
- The raw data of statistical analysis/figure4b.xlsx
- The raw data of statistical analysis/figure4d.xlsx
- The raw data of statistical analysis/figure5a.xlsx
- The raw data of statistical analysis/figure5c.xlsx
- The raw data of statistical analysis/figure5e.xlsx
