# Supplementary material for: BAG3 regulates bone marrow mesenchymal stem cell proliferation by targeting INTS7
Source: PeerJ. 2023 Aug 9;11:e15828. doi: 10.7717/peerj.15828 (PMC10422954; doi:10.7717/peerj.15828)
Supplement: Supplemental Information 3 [file peerj-11-15828-s003.zip › The raw data of statistical analysis/figure1C.xlsx]

## Sheet: Sheet1
BAG3	658	747	860	326	314	287	375	321	305
TUBULIN	1194	1163	1105	988	973	1000	1111	949	959
	0.551089	0.642304	0.778281	0.32996	0.322713	0.287	0.337534	0.338251	0.31804
	0.838515	0.977305	1.1842	0.502053	0.491028	0.436688	0.513578	0.514669	0.483917
