# Supplementary material for: BAG3 regulates bone marrow mesenchymal stem cell proliferation by targeting INTS7
Source: PeerJ. 2023 Aug 9;11:e15828. doi: 10.7717/peerj.15828 (PMC10422954; doi:10.7717/peerj.15828)
Supplement: Supplemental Information 3 [file peerj-11-15828-s003.zip › The raw data of statistical analysis/figure1H.xlsx]

## Sheet: Sheet1
si-NC	si-BAG3 1#	si-BAG3 2#
489	251	298
403	221	255
451	203	271
