# Supplementary material for: BAG3 regulates bone marrow mesenchymal stem cell proliferation by targeting INTS7
Source: PeerJ. 2023 Aug 9;11:e15828. doi: 10.7717/peerj.15828 (PMC10422954; doi:10.7717/peerj.15828)
Supplement: Supplemental Information 3 [file peerj-11-15828-s003.zip › The raw data of statistical analysis/figure1J.xlsx]

## Sheet: Sheet1
	G0/G1			S			G2/M
si-NC	41.89	44.11	43.34	43.62	41.28	43.44	14.49	14.61	13.22
si-BAG3 1#	64.36	55.1	65.55	32.68	29.11	25.65	2.96	15.79	8.8
si-BAG3 2#	54.7	58.49	52.05	24.85	23.71	35.95	20.45	17.8	12
