# Supplementary material for: BAG3 regulates bone marrow mesenchymal stem cell proliferation by targeting INTS7
Source: PeerJ. 2023 Aug 9;11:e15828. doi: 10.7717/peerj.15828 (PMC10422954; doi:10.7717/peerj.15828)
Supplement: Supplemental Information 3 [file peerj-11-15828-s003.zip › The raw data of statistical analysis/figure1a.xlsx]

## Sheet: Sheet1
si-NC	si-BAG3 1#	si-BAG3 2#
0.808508	0.133046	0.098073
1.06683	0.180491	0.139661
1.15936	0.238159	0.131215
