# Supplementary material for: BAG3 regulates bone marrow mesenchymal stem cell proliferation by targeting INTS7
Source: PeerJ. 2023 Aug 9;11:e15828. doi: 10.7717/peerj.15828 (PMC10422954; doi:10.7717/peerj.15828)
Supplement: Supplemental Information 3 [file peerj-11-15828-s003.zip › The raw data of statistical analysis/figure2C.xlsx]

## Sheet: Sheet1
	pcDNA3.1-NC						pcDNA3.1-BAG3
0	0.473	0.489	0.408	0.485	0.471	0.53	0.586	0.636	0.61	0.559	0.578	0.556
24	0.632	0.621	0.565	0.494	0.504	0.651	0.61	0.695	0.629	0.655	0.651	0.675
48	0.727	0.752	0.693	0.714	0.695	0.794	0.824	0.882	0.902	0.833	0.81	0.89
72	0.926	1.197	0.941	0.935	0.998	1.03	1.137	1.087	1.071	1.138	1.105	1.136
96	2.023	2.039	2.313	2.212	1.769	1.85	2.488	2.382	2.677	2.428	2.588	2.493
