# Supplementary material for: BAG3 regulates bone marrow mesenchymal stem cell proliferation by targeting INTS7
Source: PeerJ. 2023 Aug 9;11:e15828. doi: 10.7717/peerj.15828 (PMC10422954; doi:10.7717/peerj.15828)
Supplement: Supplemental Information 3 [file peerj-11-15828-s003.zip › The raw data of statistical analysis/figure2b.xlsx]

## Sheet: Sheet1
BAG3	436	359	350	1142	1137	569
TUBULIN	344	509	516	515	593	364
	1.26744	0.705305	0.678295	2.21748	1.91737	1.56319
adjust	1.43428	0.798145	0.767579	2.50937	2.16976	1.76895
