# Supplementary material for: BAG3 regulates bone marrow mesenchymal stem cell proliferation by targeting INTS7
Source: PeerJ. 2023 Aug 9;11:e15828. doi: 10.7717/peerj.15828 (PMC10422954; doi:10.7717/peerj.15828)
Supplement: Supplemental Information 3 [file peerj-11-15828-s003.zip › The raw data of statistical analysis/figure3G.xlsx]

## Sheet: Sheet1
		nc	nc	nc	bag3	bag3	bag3	bag3+mg132	bag3+mg132	bag3+mg132
	ints	889	1016	974	436	501	436	923	1266	688
	tubulin	1163	1123	1043	936	978	979	967	1116	981
		0.764402	0.90472	0.933845	0.465812	0.51227	0.445352	0.954498	1.13441	0.701325
		0.881054	1.04278	1.07635	0.536897	0.590445	0.513315	1.10016	1.30752	0.808351
