# Supplementary material for: BAG3 regulates bone marrow mesenchymal stem cell proliferation by targeting INTS7
Source: PeerJ. 2023 Aug 9;11:e15828. doi: 10.7717/peerj.15828 (PMC10422954; doi:10.7717/peerj.15828)
Supplement: Supplemental Information 3 [file peerj-11-15828-s003.zip › The raw data of statistical analysis/figure5a.xlsx]

## Sheet: Sheet1
	si-NC						si-BAG3						si-BAG3+pcDNA3.1-INTS7						si-BAG3+NAC
0	0.404	0.417	0.373	0.379	0.38	0.419	0.415	0.417	0.424	0.438	0.427	0.452	0.429	0.436	0.414	0.442	0.439	0.452	0.396	0.419	0.408	0.403	0.396	0.429
24	0.46	0.504	0.658	0.429	0.703	0.487	0.615	0.587	0.618	0.624	0.59	0.607	0.547	0.59	0.623	0.563	0.598	0.598	0.505	0.59	0.587	0.523	0.564	0.528
48	0.749	0.983	0.981	0.628	0.948	0.74	0.731	0.875	0.886	0.877	0.87	1	0.753	0.962	0.892	0.853	1.025	1.019	0.717	0.905	0.95	0.857	0.927	0.925
72	1.988	2.017	1.917	1.643	2.164	2.491	1.969	1.747	1.637	1.688	1.629	1.654	2.057	2.017	2.354	2.321	2.34	2.842	2.323	2.481	2.343	2.084	2.248	2.405
96	2.93	2.777	2.49	2.742	2.924	2.906	2.11	1.86	2.149	1.87	1.76	1.881	2.65	2.93	2.709	2.599	2.739	2.619	2.492	2.112	2.912	3.072	3.047	3.084
