# Supplementary material for: BAG3 regulates bone marrow mesenchymal stem cell proliferation by targeting INTS7
Source: PeerJ. 2023 Aug 9;11:e15828. doi: 10.7717/peerj.15828 (PMC10422954; doi:10.7717/peerj.15828)
Supplement: Supplemental Information 4 [file peerj-11-15828-s004.zip]

Archive with 15 entries (14 files):
- The raw data of Western blot/
- The raw data of Western blot/fig1b-bag3.tif
- The raw data of Western blot/fig1b-tubulin.tif
- The raw data of Western blot/fig2a-bag3.tif
- The raw data of Western blot/fig2a-tubulin.tif
- The raw data of Western blot/fig3d-ints7.tif
- The raw data of Western blot/fig3d-tubulin.tif
- The raw data of Western blot/fig3f-ints7.tif
- The raw data of Western blot/fig3f-tubulin.tif
- The raw data of Western blot/figure3c-bag3-down.Tif
- The raw data of Western blot/figure3c-bag3-upper.Tif
- The raw data of Western blot/figure3c-ints7-down.Tif
- The raw data of Western blot/figure3c-ints7-upper.Tif
- The raw data of Western blot/figure3h-ints7.Tif
- The raw data of Western blot/figure3h-ub.Tif
