# Supplementary material for: BAG3 regulates bone marrow mesenchymal stem cell proliferation by targeting INTS7
Source: PeerJ. 2023 Aug 9;11:e15828. doi: 10.7717/peerj.15828 (PMC10422954; doi:10.7717/peerj.15828)
Supplement: Supplemental Information 5 [file peerj-11-15828-s005.zip]

Archive with 8 entries (5 files):
- The raw data of transwell in figure 1and 2/figure1g/
- The raw data of transwell in figure 1and 2/figure1g/nc.jpg
- The raw data of transwell in figure 1and 2/figure1g/si-1.jpg
- The raw data of transwell in figure 1and 2/figure1g/si-2.jpg
- The raw data of transwell in figure 1and 2/figure2f/
- The raw data of transwell in figure 1and 2/figure2f/bag3.jpg
- The raw data of transwell in figure 1and 2/figure2f/nc.jpg
- The raw data of transwell in figure 1and 2/
