# Supplementary material for: BAG3 regulates bone marrow mesenchymal stem cell proliferation by targeting INTS7
Source: PeerJ. 2023 Aug 9;11:e15828. doi: 10.7717/peerj.15828 (PMC10422954; doi:10.7717/peerj.15828)
Supplement: Figure S5 [file peerj-11-15828-s006.zip]

Archive with 5 entries (4 files):
- The raw data of transwell in figure 5/nc.jpg
- The raw data of transwell in figure 5/si-bag3+ints7.jpg
- The raw data of transwell in figure 5/si-bag3+nac.jpg
- The raw data of transwell in figure 5/si-bag3.jpg
- The raw data of transwell in figure 5/
